# Supplementary material for: Emotional Regulation, Coping, and Resilience in Informal Caregivers: A Network Analysis Approach
Source: Behav Sci (Basel). 2024 Aug 13;14(8):709. doi: 10.3390/bs14080709 (PMC11351438; doi:10.3390/bs14080709)
Supplement: Supplementary file 1 [file behavsci-14-00709-s001.zip]

Archive with 1 entries (1 files):
- behavsci-3108654-supplementary.pdf
